# Supplementary material for: Single-nucleotide polymorphism typing analysis for molecular subtyping of Salmonella Tennessee isolates associated with the 2007 nationwide peanut butter outbreak in the United States
Source: Gut Pathog. 2017 May 1;9:25. doi: 10.1186/s13099-017-0176-y (PMC5412032; doi:10.1186/s13099-017-0176-y)
Supplement: Supplementary file 1 — Additional file 1: Table S1. Sequences for 84 SNP markers. [file 13099_2017_176_MOESM1_ESM.xlsx]

## Sheet: Table S1.
Supplementary Table 1. Sequences for 84 SNP markers
	marker	sequences	reference base	consensus base	reference A.A.	consensus A.A.	SNP type	gene	product
	1	CTGTTATGCCTTTTTCAACAGCACCCAGGCACGGGTGCCTGTTCTTTCCGTACGGTTTTG[C/T]AGGAAAAACTGTCCCTGATGTAGCTGGGTGATGCGGCTGACGATACTCAGCCCCAGGCCA	C	T	L	L	S	BaeS	sensor protein BasS/PmrB
	2	AGACCAGAACGTGGGTATCAAAGTTGCGCTGCGCGCAATGGAAGCTCCGCTGCGTCAGAT[A/C]GTGCTGAACTGCGGCGAAGAGCCGTCTGTTGTCGCTAACACCGTTAAAGGCGGCGACGGT	A	C	I	I	S	groEL	molecular chaperone GroEL
	3	GAGCTATTCGCTCGCGGGCTGCCCGCGCTGGAAAAAGCGCGTCAGCAACGGCCGGATGCG[G/A]TGATTCTCGATGTGGGACTACCGGATATCAGCGGCTTTGAGCTGTGTCGGCAGTTGCTGG	G	A	V	M	N	OmpR	Response regulators consisting of a CheY-like receiver domain and a winged-helix DNA-binding domain
	4	CGACGTGATCCTCGTCGGCGGTCAGACCCGTATGCCAATGGTGCAGAAAAAAGTGGCTGA[G/A]TTCTTTGGTAAAGAGCCGCGTAAAGACGTTAACCCGGACGAAGCTGTGGCTATCGGCGCA	G	A	E	E	S	DnaK	Molecular chaperone
	5	ACAACTTTATGGACCAGATGGCCAGGCGCTGAATATCGGTGAATCGTCCAGTACTGTTAC[T/C]TTGAACGATGGCGAAAACGTTATTCCGCTTAGCGTGGATTATATCGCTACCGGTACGGCG	T	C	T	T	S	FimA	fimbrial protein
	6	TTATCCAACACATTGATTCAGGAAATCGCATTCATGATGCCATTAAAACGTTATAACCTG[G/A]CCGCTGTTTTGCTGCTTTTGCTGGGCGGCTACGGTAGCGCCCAGGCCGCCATCGCGCCCG	G	A	A	T	N	FimC	fimbrial protein
	7	TAGCGGCCTGAACGTAGAAAATTACGAGAACTTTATTCAGACCGACGCCGCGATTAACCG[C/T]GGTAACTCCGGCGGCGCGCTGGTGAACCTGAACGGTGAGCTGATCGGTATTAACACCGCG	C	T	R	R	S	DegQ	Trypsin-like serine proteases, typically periplasmic, contain C-terminal PDZ domain
	8	GGCAGCAAAATCAGCCTCGGTCTGCTGCGTGAAGGTAAAGCGATTACGGTTAATCTGGAA[C/T]TGCAGCAGAGCAGCCAGAGTCAGGTTGATTCCAGCACCATCTTCAGCGGGATTGAAGGCG	C	T	L	L	S	DegQ	Trypsin-like serine proteases, typically periplasmic, contain C-terminal PDZ domain
	9	TGGACGGGTTGCTGCCGTTAGAGGTACCAAAACGGGTTGCGTTATAGGTCTGAGAATACT[G/A]CGCTGCCAGATAGATGTTGTTCGCATCGTATTTCAGGCCGCCGGTGTAAACCGTGGCGCG	G	A	Q	stop codon	N	OmpC	porine OmpC
	10	CGAACTGAATGAGGTTTTTTTCAGCCACGGCGTGAGTTTCGACAGACCGATTATCGCCAG[C/T]TGCGGTTCCGGCGTGACGGCCGCGGTCGTGGTGCTGGCGCTCGCCACGCTGGATGTGCCT	C	T	S	S	S	SseA	3-mercaptopyruvate sulfurtransferase
	11	TAACGGACTGCCTTCCTCAGCGAGAAGCAGGCTGATTTCACGCGGCATAAACTCTTtGCC[G/C]GTCGGCAATTTAGCGTTGAGGAATAGCGTTTCGCCAAGCGTCATTTCAAACAGCGTGCGC	G	C	T	T	S	SseB	enhanced serine sensitivity protein SseB
	12	GTTACCCCTTACGCCACGCCGCTACCGCTCTTCTCACCGCCATTAATTCATGCGGATCGC[G/A]CCCTCACAGAGCACCAACAGCAGCAGATCCGCAAGATCCTGGAATCATGACGCGGCAACC	G	A	A	T	N	CsiE	stationary phase inducible protein CsiE
	13	CGCAACCAGGTAGTTCTTCGCGGTATTGACCGCAATGCGATACAACCAGGTATAAAAAGC[A/G]CTATCCCCCCGGAAAGAATCCAGCGCGCGATAGGCCTTAATAAATGATTCCTGTACGACA	A	G	S	S	S	RpoE	RNA polymerase sigma factor RpoE
	14	CCACTTCGCATCCTGTAAATTACTGCGGATGAACTGGCTGTCGGCATCGTTGCGCGCGCTATTGCACATGGCGGCATAGTGCTGGTTAATCTGTAAACGGGGAATACTGTCGCTATTAAGC	A	G	N	N	S	RpoN	RNA polymerase factor sigma-54
	15	GTGCTGGTTAATCTGTAAACGGGGAATACTGTCGCTATTAAGCTCCACCGTCCAGCGACC[A/G]TTATGCTTGCGTACCAGCACATCCGGGATAACGTACTCCGGCTCGCCGGTCTGGATCGAT	A	G	N	N	S	RpoN	RNA polymerase factor sigma-54
	16	ACTTTGGCCTGGCGGGCGGTAAAAACGCTCGCCGATATGCGTCAGAATCTCTGGCGCTAC[G/A]CCGGGGCCATTATCTCTGACGGTGAAGCTGCGGGCATGTAAGGTAACGTCGACGACGCTG	G	A	G	G	S	BaeS	Sensor protein
	17	AATGAGCGCGAAAGGTTTACATAAATAGTCATCGGCGCCCAGACGTAGCCCCTCGACGCG[T/C]TCTGCTAACGCGTCGCGCGCCGTCAGGATCAGTACCGGTTCCTGTTTACCCTTTTCGCGC	T	C	E	E	S	OmpR	two-component response regulator OmpR
	18	GGAGTGTAACACTTCCAGCGCATGGTCCTTTTTTTCCGCTCTAAAATGATCCTGGACTTT[A/C]TCCCAGCCCCCCATATGGATTGCTTTTTCTTTATCTGCGCTTAACAGATGAGCAAGCCGA	A	C	D	E	N	SopD	pathogenicity island 1 effector protein SopD
	19	TAATTCCCTCACGCTGGAATCTTCGCTTCGTACTTTTACCTTTGATAATGGCGATATCGC[T/C]GTACAGATGGGGACGCCGACCGATTGCGTCTATCTGGGCGTTAATGCCTTAATGCGTCCG	T	C	A	A	S	SurE	5'/3'-nucleotidase SurE
	20	GGATAAAGTAATCCCGCAGGAAGATCCGCGCGGTAATACATTGTACTGGATTGGCCCGCC[G/A]GGCGATAAATACGATGCCGGGCCGGATACTGATTTCGCGGCGGTGGATGAAGGCTACGTC	G	A	P	P	S	SurE	5'/3'-nucleotidase SurE
	21	CGATCGGGCGATGCAGATGCGGGATAGCCTGAAAGCCTGGTTATGCCAGCCGGTAGCGCA[G/A]TATTCATCCTTTGATGACACGTTGAGCGGTATGAATGCATTCGCTGACCAGAATTAAAGT	G	A	Q	Q	S	spaM	type III secretion system protein SpaM
	22	GCGGCATGGCGACATGGCGCGCCAGCGAAATCAGAACATCACAATGGCAACGTTTCTGGT[A/C]TGCATCATAACGGAAAAGGCGAACTCAGGATTGCTGAAAAACTGTTGAAAGTCACTGCTG	A	C	M	L	N	SpaN	antigen presentation protein SpaN
	23	GAAAGTCACTGCTGAAAAATCTGTCGGTTTGATCTCTGCGGAGGCCAAAGTAGATAAATC[T/C]GCAGCGTTGCTATCGTCTAAAAATAGGCCGTTAGAAAGCGTAAGCGGTAAAAAATTATCT	T	C	S	S	S	SpaN	antigen presentation protein SpaN
	24	TCTGGCGGGGGCGGCGGTTTCTGCTGGCGCTGAGCACCTGGTCGTTCCCTGGCTTGCTGC[A/G]ACAGAGCGACCGTTTGAGTTGCCCGTGCCGCATTTGTCCTGTCGGCGTTTATGCGTAGAG	A	G	A	A	S	FliN	Flagellar motor switch/type III secretory pathway protein
	25	TCAACATATCGAAGAAGAAAATAATACAACTGAAACTGCAGAAACTCTGCCTGGCTTGAA[T/C]CAATTGCCCGTCAAACTGGAATTTGTTTTGTATCGTAAGAACGTTACCCTCGCCGAACTC	T	C	N	N	S	FliN	Flagellar motor switch/type III secretory pathway protein
	26	CCCTACTGTATCTCTCATCCTTTGTGGTGGCCGCCATCATTTGCTGGAAGAAATATAAGG[T/C]TGAAATCTTTTCTCAGTTAAATGGCAATGTTGTGGATATTGCCGTCATTTGGCGTGAACT	T	C	V	A	N	FlhB	type III secretion system protein SpaS
	27	CAGGCAAAAAGGGGAAACTGACTATGTGTTAAGTAATGTGCTGGACGGCCTTATCGGAGA[T/C]GGTAGCTGGCGAGCTGGCCCGGCTTACGAGTCATACCTGAATAAACCTGGTGTGGATCGG	T	C	D	D	S	SipA	pathogenicity island 1 effector protein SipA
	28	CCCAAAAAaTACGCCGGATGCGCTGGAAGCGCATATGAAAATGCTTCTTGAAAAAGAATG[T/C]TCGTGCCTGGTGGTGTTAACGTCGGAAGATCAGATGCAGGCAAAACAATTACCACCCTAT	T	C	C	C	S	SptP	pathogenicity island 1 effector protein StpP
	29	AAATATAGCTTACTTTTAGAACTATCTGAAAGTAAGCTATTTCTGTATAATTATTTGTTT[A/G]CCGCGATAGAAAGTCTTTTGTTTTTCTCTTCTGCTGACATCCCTTTTAATTTTCTGTAAT	A	G	V	A	N	MltE	invasion protein IagB
	30	AGCATCATCAATACCGGTATGATAATAGGTAATCCACAGCTTAGTGATCCCTGCGGCTGC[G/A]CGCGTTGGGTCCAATTTTAAACACTCGTTAATCGTTTGTAAGGCCTCCTCCAACTGACCA	G	A	R	R	S	NrfG	transcriptional regulator
	31	TTGTGGATTATTGTGGTCCAGCTCTGTCGCCTTAATCGCATGTTCTTTAGCTTTGATCAT[A/G]GCGTTTTGTTTATCAAAAATCCCCATTTGCGCCATGCTGAGGTAGCATTCTGCCAGCGCA	A	G	A	A	S	NrfG	transcriptional regulator
	32	AAATCTTTACTTGAGTGACAGATACAAAAAATGTTAATGGTTCGCCATTTTTATGAATGT[T/C]GATGGCGTAGTTTTAAAATATTTTTTGAAACATTGAATGAAGTAGGACGTGCTGTCATAA	T	C	S	S	S	AraC	transcriptional regulator HilD
	33	GAAGGAAATTCTGAATCTCGTTCGGTGCAATTAAATACGCCAATACAGGTCGGTGAATTG[T/C]TTATCCTGATTCGCCCGGAAAGCGAGCCGTGGGTGCCCGAGCAGCCTGAGAAGTTAGAAA	T	C	F	L	N	PrgH	pathogenicity 1 island effector protein
	34	TGAGAAGTTAGAAACGTCTGCAAAAAAGAACGAGCCGCGTTTTAAAAACGGAATTGTAGC[C/A]GCACTGGCCGGGTTTTTTATATTGGGAATTGGGACGGTGGGGACGTTATGGATACTTAAC	C	A	A	A	S	PrgH	pathogenicity 1 island effector protein
	35	GCAAATGCACAATATAGAGGCGAATAAAATTGATAGCGGAAAATTGGGCTATAGCATTAC[C/T]GTTGCTGAGCCTGATTTTACCGCTGCGGTGTACTGGATTAAAACTTATCAGCTTCCTCCC	C	T	T	T	S	PrgK	Type III secretory pathway, lipoprotein EscJ
	36	TGAGCCTGATTTTACCGCTGCGGTGTACTGGATTAAAACTTATCAGCTTCCTCCCCGGCC[G/A]CGGGTGGAAATAGCGCAGATGTTCCCGGCGGATTCGCTGGTATCGTCTCCGCGAGCTGAA	G	A	P	P	S	PrgK	Type III secretory pathway, lipoprotein EscJ
	37	CGTATTCCGCCGGACGCAACAGGATCTGTTGCAGGAACGCATCGGCGATAACGTCTTTAA[C/T]CACGATCTCTTTACCCGTGTTCGGGTTCTTAATTTTCAGCCACGGACCGCCGTCAATAAG	C	T	V	I	N	Icd	isocitrate dehydrogenase (NADP(+))
	38	GGCGCAAGCATTTTTGGCAATGCATCAGGGAACAAGTTTATCTGTCTGCAATAAGGCGCC[G/A]AATCACCGGTTTTTACTTAGCGTCGGGTATGCACAGTTAAATGCCCTGAATGAATTTTTA	G	A	P	P	S	OrgA	type III secretion apparatus protein OrgA/MxiK
	39	ACCAGTTAATGCGAAAAAAGATCACCAAAAACTGATGGTATTGCTTATGGAGAACTGGCC[A/T]GGCACTTTTAATCTTAAATATCATCAGGAACAGCGCTTTATCATGAGTTGCGGCGATCAG	A	T	P	P	S	OrgB	invasion protein OrgB
	40	ATGGTATTGCCTTCAATGAATAAATCAGTTGAGGCCATTAGCAATAATCACCTTCAACAG[C/T]CGAACAAATTTCCATTAATAAATGGATTAGCTGACGTAAGAGACTATTATGTCGCAAACT	C	T	P	S	N	AraC	AraC family transcription regulator
	41	CTCCGTCTTCCGGAAGCCTGGCTGCGTTTCTGCCACAGGCCACAAAAGAAAACCGTGGCT[A/G]CTACGTATGCTTTTAATGCCGGCGAGACGCCGGAAGAGGTATTGTTTAATATCAATCAAT	A	G	T	A	N	CsgD	DNA-binding HTH domains
	42	CGCATGACTCATTGCGTCGCCCATTAACGCCCAGCCTTTTAACACTAAAAACACGGACAG[T/C]AAGGCGCAGGGAATCGCCACAATGACCGAAACCATAAGGGCGTTCACCATAAAATCAAAC	T	C	L	L	S	ZnuB	iron ABC transporter permease
	43	AGGGCGGTATGACCGTTGCGATACGTCACCGTGACTTGATCAACGGTAATCGCAGATTGA[T/C]TCATTGTTGACTCCTCAGTCCGTCGTTAATGCCGTTGACGATGGTTTCGGTCGTGACGCG	T	C	N	S	N	ZnuC	ABC-type Mn/Zn transport systems, ATPase component
	44	AATTTTTTCCAGTTCGGCACGCAACGGATCGGCCATCTGGCGAATTTTCGCTTTATAGCG[T/C]TCGGCGTTTTGCTTATAGATCTGCGCATTATCCGGATCGTACTTCACCAGGGCGTCGCGA	T	C	E	E	S	ZnuA	ABC-type Mn/Zn transport system, periplasmic Mn/Zn-binding (lipo)protein (surface adhesin A)
	45	ATGCGTCTGGGTGAAGACCGTTCTATGGATGTGGAAACTATCTCCACCGGTTCGCTTTCA[T/C]TGGACATCGCACTCGGTGCGGGCGGTCTGCCGATGGGGCGTATCGTCGAAATTTACGGGC	T	C	L	L	S	RecA	DNA recombination/repair protein RecA
	46	TGAGCAGGTGGATCCGCGCGATGAAAAAATTGCGAATCTGGAAGTTCAGCTTGCAGAAGC[T/C]CAGACTCGCGAACGCGACACCGTGTTGCGTATCAAAGCGGAAATGGAAAACCTGCGCCGT	T	C	A	A	S	GrpE	Molecular chaperone GrpE (heat shock protein)
	47	GTCCTGCGGTGACGGAGCCGAAATCATCGCCGCCAGCGACGGGTATGCCCGGTAGCTGTT[C/T]GGAAAGCGCTTTTTTAATCAATGGCGAACGGGCGCTGCCGCCGGTCAGATAGATGACATC	C	T	E	K	N	DnaK	molecular chaperone
	48	GCATCAGCACCGTTGAGAAGAGCGGAGCCGAGCCGCCGGGAATATACAGACCGACAGACG[C/T]GACGGGACGCGTAACCTGCTGGCAACGCACGCCTGGCTGGGTTTCCACATCTACAGGCGG	C	T	A	T	N	HisD	Histidinol dehydrogenase
	49	TCAACTGATCGAATCCGATCCCAAACTGCGCGCGTTACGTCCGCATCTGAAAATTGATTT[A/G]GTTCAGGAGGGGTTGCGCATCCAGATTATCGACAGCCAGAACCGCCCGATGTTTAAAACC	A	G	L	L	S	MotB	motility protein B
	50	CAGTATTACCCCATTTCTGAAAGAGATAGGAGAGGCTGCGCAGAATGCGGGGCTACCTGG[A/G]GAGATGAAAAACGGCGTATTTACTCCAGGTGGGGCAGGGGCGAATCCTTTTGTCGTCCCC	A	G	G	G	S	sopE	guanine nucleotide exchange factor SopE (Effector protein sopE)
	51	ACCTCGTCGCTTTCCCTGGCCGACACTCCTTTCCGTAGGCATTCATGGTGCTGTAGTGGC[G/A]GGTTTGCTCTATACCTCGGTACATCAGGTTATTGAATTGCCTGCGCCAGCGCAGCCTATC	G	A	A	A	S	TonB	Periplasmic protein TonB, links inner and outer membranes
	52	TTTCACCGCCAGCATACCGCTTTTCTGGAAACGCCCCAGCAGACGGCTAATGGTTTCGAC[C/T]GTTAAGCCCAGATAGTTGCCGATATCGCCACGGGTCATCGTCAGGCGGAATTCACGCGGT	C	T	T	T	S	Crp	cAMP-binding domains
	53	TGATATACCTAACCAATATTTAACCTTTCAGGATGATAAAAAACCATTGAAAGAGGACGA[A/G]AGCGTTTCCCGAAGCTGGGCATTATTTATGGAAGCGCCGGAGAAACGTGAGTTAATGCCT	A	G	E	E	S	PqaA	PhoPQ-activated pathogenicity-related protein
	54	CATATTTATCAATCATACGGTGGAAATTGGCCCATTACATTCTACCCCTACTACCAGCAA[A/G]GCATAGATGAGAAAATAAAATCCCCCACATTTACCCAGCTAAGGCAAATAATAGATCCGC	A	G	S	G	N	PqaA	PhoPQ-activated pathogenicity-related protein
	55	TTGCGCAAAAAACCCGTTGGCCATGTAAAAATAATGCTATGGAACTCATGTTCTTCAACT[A/G]TCCATTTAATATGCAACGCTAGCTGATGTGGTAGATTACTGCAGGATGTTGGCGGTTCGT	A	G	I	T	N	FliN	type III secretion apparatus protein, YscQ/HrcQ family
	56	CTCTTCATTCGCTATTCTTAACATAGAATATCTCCAGGGAAATTATATACCCCATATGCA[G/A]CAACTGAGACTCCAGCCACTGCTTTAGCGCTTTCATCGAACGGTAAATTTCATGATGAGG	G	A	L	L	S	SsaP	secretion system apparatus SsaP
	57	TTTTTTCTTtCTTTTTCATAAGCGCATTAAAATTCTTCTGTAATTCGCTTCGCCGGGAGA[C/G]AAGCTGCTGATACTGATTCTCTAACTGCTGCCGTTGCGTCAAAAAGCTCTGCGCCTGAGT	C	G	V	L	N	SsaO	type III secretion system protein SsaO
	58	CTGATACTGATTCTCTAACTGCTGCCGTTGCGTCAAAAAGCTCTGCGCCTGAGTGAATAA[C/T]CCGGCCATTTGTTGTTTCTTATCCAACAATAAATGACAAGATAACGTACCTTGCCAGCCC	C	T	G	G	S	SsaO	type III secretion system protein SsaO
	59	CACAATATGTCCGTCAAGCAGTGAACGGACTTCATCCGCCAACGGCTCATTCATATCATC[A/G]CCTTCCACCAGTACCGTATAAAATGCGGTAATACTGCCTTTTTCTCCCATTCCTGTACGT	A	G	G	G	S	FliI	flagellum-specific ATP synthase
	60	GGTAAGGCGATAATATAAACTGCTGCCCAAGTAATATAGCGGTCTCCCCTAAATATGCAG[A/G]CTCAGTAAACACCTGATGCCGACGCAACCATTGCTCTATTTCTTGCACCATGTTTACCTC	A	G	S	P	N	SseE	pathogenicity island 2 effector protein SseE
	61	ATAGTTAATCAAAGTATCATAATGTTTAATCGTTACCACATCGGCACTCAGATGGACAAT[T/C]TCTCCCCCATTGGGTAACAATGCCCCTACACGTAAACGCTCTTTATTCGTCAGTAATAAG	T	C	E	E	S	PqaA	PhoPQ-activated pathogenicity-related protein
	62	TTTTGGTTGATGATGCCGATATTAATCGGGATATCATCGGCAAAATGCTTGTCAGCCTGG[G/T]CCAACACGTCACTATTGCCGCCAGTAGTAACGAGGCTCTGACTTTATCACAACAGCAACG	G	T	G	V	N	BaeS	secretion system regulator:Sensor component
	63	TCCGGATATCGCTATTGTCGATTTAGGTCTGCCGGATGAAGACGGCCTTTCCTTAATACG[C/T]CGCTGGCGCAGCAGTGATGTTTCACTGCCGGTTCTGGTGTTAACCGCGCGCGAAGGCTGG	C	T	R	R	S	OmpR	transcriptional regulatory protein PhoP
	64	TGTTCTCATGGGGCGTCTGCGGAAAAAAATACAGGCCCAGTATCCGCACGATGTCATTAC[C/T]ACCGTACGCGGACAAGGATATCTTTTTGAATTGCGCTAATGAATAAATTTGCTCGCCATT	C	T	T	T	S	OmpR	transcriptional regulatory protein PhoP
	65	ACATCATCTGGGTACTGATACGCATGTCATCCTTCTCCTTTAGCGAATATTCAGTAACGC[G/A]TCAAACAGCGCATTCGCGGTCTGCAATACTTGCGCATTCGCCAGATAATACTGCTGATAA	G	A	D	D	S	flgK	flagellar hook-associated protein FlgK
	66	CGTTAACAGCGCGACATAATCCGATAACGCCTCCAGATACGAGCTATAGACGCGGAATTT[T/C]GCTTTCACTTTTTTCGCTTCGCCATTTTCGTATTCAGTGGTGGTGATTTCCGTCACCGGC	T	C	A	A	S	flgJ	flagellar rod assembly protein/muramidase FlgJ
	67	TTAGCGGGTATCCAGGCGCATCCTGTCAGCGTCGCGACCATCAGGGCCATAACTGGGTAA[G/A]CGTGAAGCGCGTATTTTTGCATTACCTTCATCTTCAAAATCAGGGAGCCGGTGGCGTATC	G	A	A	V	N	FlgH	Flagellar L-ring protein FlgH
	68	CCCTTTAATCGCCACATCTTTACTGTTGTTGGTCTGCGACAGGTTCCCCTGACTGTGCAG[A/G]CGCTCCGTGGCGACCGGACGCACGCCGGTACCGATTTGCAGCCCGGAAGGCAGCGTCGTC	A	G	R	R	S	flgG	flagellar basal-body rod protein FlgG
	69	AATCAATGCTTCtGCCGCCTTTGCCGCACTGATCCATGTTTTTCCGCAGCcGGCTTCGCC[G/A]GTCGCAAAAaTAaGCTGTTTACTGTCGATAGCGTTCAGATAATGCGCCTGTGCTTCATTT	G	A	T	T	S	PhoH	phosphate starvation protein PhoH
	70	GACGCTCAGGTCAAGCAGCTTAATAACCAGCCCTGGCAAACCATAAAAAATACACTCACG[C/T]ATAACGGGCATCACTATACCAACACGCAGCTCCCTGCCGCAGAGATGAAAATCGGCGCAA	C	T	H	Y	N	SopB	inositol phosphatase
	71	GGCGAATGGCTGGCGCAATACCCGGATAATTATGAGGTCGTCAATACATTAGCACGCCAG[G/A]TTAAGGATATCTGGAAAAATAACCAACATCATAAAGATGGCGGCGAACCCTATAAACTCG	G	A	V	I	N	SopB	inositol phosphatase
	72	TGAATCCTATACCGATATGGCCCCCTACTTCTCCGGCGAAACCTGGGGCGGCGCCTATAC[T/C]GATAACTACATGACCAGCCGTGCTGGCGGTTTGTTGACCTACCGTAACTCTGACTTCTTT	T	C	T	T	S	OmpC	porin
	73	AAAGTTCTGATACCAACCGCCGCCTGCGGCGATAGTCCAGTTTTCCGGCGTCCAGCTTAA[T/C]GCGGTACCGACAATATTTTGATCGTAAGTTTTATTGCCGTTGCCGCGCATCTCCGCACGG	T	C	A	A	S	OmpC	porin
	74	GCAACCTATTACTTCAACAAAAATATGTCCGCGTTTGTAGATTACAAAATCAATCAGCTT[A/G]ATAGCGATAACACGTTAGGCATTAATGACGATGATATTGTGGCAATAGGGTTGACCTACC	A	G	N	D	N	OmpC	porin
	75	GTTTACAACAGGAAGCAAAGGAAAATTATCTCTTTATATTAATCATCCATTTGTCGGTGA[G/A]CTGCAAATACCGAGTACAAAGATACTGGACTTGTTTGGAACCCACAAAGTAGACGTTTAT	G	A	E	E	S	FimA	long polar fimbrial protein LpfD
	76	ATTTACAATTGATTGCCGAGGGCGTGGAGAACGAGGCGCAACGCGCGTGGCTGGAACAGG[C/T]GGGAGTCAACGTCGCGCAAGGCTTCCTGTTTGCTCGGCCCGTTCCCGCGGATATCTTTGA	C	T	A	V	N	Rtn	protein YhjK
	77	GCGCTTTGTTGTTCATATTGCTCGTAACTATGCGGGCTATGGTCTGCCGCAGGCGGATTT[G/A]ATCCAGGAAGGCAACATCGGCCTGATGAAAGCCGTACGTCGTTTTAACCCGGAAGTAGGC	G	A	L	L	S	RpoH	RNA polymerase factor sigma-32
	78	CTTTGCCGACGGCATTGAAGACGATAACTGGGAAGAGCAGGCCGCCAACCGACTGACCGA[C/T]GCGATGCAGGGGCTCGACGAGCGTAGCCAGGATATTATCCGCGCTCGCTGGCTGGACGAA	C	T	D	D	S	RpoH	RNA polymerase factor sigma-32
	79	GAAATCTATCGCGAGCTGGGGATCTCTCTCTACACCAACGAAGCCGCCGAAGAGGCCGGG[C/T]TGCGTTGGGCGCAACACTACGAATTCTTAAGCCACCAGATGGCGCAGCAATTAGGCGGCC	C	T	L	L	S	envZ	two-component system sensor histidine kinase envZ
	80	CCACCAGATGGCGCAGCAATTAGGCGGCCCGACGGAAGTGCGCGTTGAGGTCAACAAAAG[C/T]TCGCCCGTCGTGTGGCTCAAAACCTGGCTGTCGCCCAATATCTGGGTGCGCGTGCCGCTG	C	T	S	S	S	envZ	two-component system sensor histidine kinase envZ
	81	GTAGGCGCAGGTGGTGGAGAGCGCTACGATGCCGATGGCGGTAATACCGGCGATTTTCAC[C/A]GAGTTCCACAGCCACAGCAGGACCGGGAAGGGCGGCGGCGTTACCCGACCATCCGCATGTTCCACGCTGAAACCCAGCGCCAGCCGCCAGTGTTCCCAGG	C	A	S	S	S	MalG	maltose transporter permease
	82	GTCAATCCGACGCGCTTCATCAAGTTGACTTGCTTTCGCGCGAATACGGGATTCAAGCTG[C/T]GCGATCATATCGTCGTTATCGAGTCTGTCCTTACGCACGCCGTCTTCATACAGGCCGCTT	C	T	A	A	S	GcpE	heat shock protein GrpE
	83	TACCGGGTAAAGCCGACGCGCTCGGTCTGGGTTGGGTCTATATGGCGCCAAAAGACGGAC[C/G]TCCTGGCATTATCCAGAAAACAGGAGGCGGCGGCGGTTTTATTACCTATATGGCGATGAT	C	G	P	R	N	AmpC	beta-lactam-binding protein
	84	AAGCGAACGAATCAGCATCGACGATGCGATCGACCTGCTGCAGCTCGGCAAAATGAT[T/A]GCCGCCGCCAATGGAACCCAGCGCAGAGCGCCACGAATGATGCTGCATTGCGGCGGGGACA	T	A	N	Y	N	RtcB	RNA ligase RtcB family protein
